# Supplementary material for: Rapid Analysis of Compounds from Piperis Herba and Piperis Kadsurae Caulis and Their Differences Using High-Resolution Liquid–Mass Spectrometry and Molecular Network Binding Antioxidant Activity
Source: Molecules. 2024 Jan 16;29(2):439. doi: 10.3390/molecules29020439 (PMC10821392; doi:10.3390/molecules29020439)
Supplement: Supplementary file 1 [file molecules-29-00439-s001.zip]

Archive with 3 entries (3 files):
- supplementary material S1.pdf
- supplementary material S2.pdf
- supplementary material S3.pdf
